# Supplementary material for: Mathematical Modeling and COVID-19 Forecast in Texas, USA: A Prediction Model Analysis and the Probability of Disease Outbreak
Source: Disaster Med Public Health Prep. 2021 May 19:1–12. doi: 10.1017/dmp.2021.151 (PMC8314068; doi:10.1017/dmp.2021.151)
Supplement: Supplementary file 1 [file dmpsup.zip]

Archive with 4 entries (4 files):
- S1935789321001518sup001.pdf
- S1935789321001518sup002.pdf
- S1935789321001518sup003.pdf
- S1935789321001518sup004.pdf
